# Supplementary material for: The Surplus Transplant Lung Allocation System in Italy: An Evaluation of the Allocation Process via Stochastic Modeling
Source: Int J Environ Res Public Health. 2021 Jul 3;18(13):7132. doi: 10.3390/ijerph18137132 (PMC8296876; doi:10.3390/ijerph18137132)
Supplement: Supplementary file 1 [file ijerph-18-07132-s001.zip]

Archive with 1 entries (1 files):
- ijerph-1231117-supplementary.pdf
